# Supplementary material for: Sensor Location Matters When Estimating Player Workload for Baseball Pitching
Source: Sensors (Basel). 2022 Nov 21;22(22):9008. doi: 10.3390/s22229008 (PMC9698011; doi:10.3390/s22229008)
Supplement: Supplementary file 1 [file sensors-22-09008-s001.zip]

Archive with 1 entries (1 files):
- sensors-2015402-supplementary.pdf
